# Supplementary material for: Assessing the Potential of Untargeted SWATH Mass Spectrometry-Based Metabolomics to Differentiate Closely Related Exposures in Observational Studies
Source: Metabolites. 2022 Oct 4;12(10):942. doi: 10.3390/metabo12100942 (PMC9611019; doi:10.3390/metabo12100942)
Supplement: Supplementary file 1 [file metabolites-12-00942-s001.zip]

Archive with 1 entries (1 files):
- metabolites-1923385-supplementary.pdf
